# Supplementary material for: Comparative proteomic analysis of normal and gliotic PVR retina and contribution of Müller glia to this profile
Source: Exp Eye Res. 2018 Dec;177:197–207. doi: 10.1016/j.exer.2018.08.016 (PMC6280037; doi:10.1016/j.exer.2018.08.016)
Supplement: Multimedia component 5 [file mmc5.xml]

<?xml version="1.0" encoding="UTF-8" standalone="no"?><data:data><datasets><author>g.limb@ucl.ac.uk</author><type>1</type><dataset><name>Comparative proteomic analyses of normal human retina, gliotic PVR retina and human Müller glia</name><caption/><description>This study has applied proteomic methodologies to compare protein expression profiles of gliotic and normal human retina as well as established human Müller stem cell lines. It is hoped that this investigation may provide insight into mechanisms of gliosis and also aid studies focusing on endogenous regeneration of the retina following disease or injury.</description><filetype><name/></filetype><filesize/><source>0</source><sourcename>Original Data</sourcename><access><type>1</type><name>Data available in data repository</name><reponame>PRIDE Archive</reponame><PersistentId>PXD008485</PersistentId><deeplinkurl>https://www.ebi.ac.uk/pride/archive/projects/PXD008485</deeplinkurl></access></dataset></datasets></data:data>
